# Supplementary material for: Mitochondrial and Plastid Genomes from Coralline Red Algae Provide Insights into the Incongruent Evolutionary Histories of Organelles
Source: Genome Biol Evol. 2018 Oct 26;10(11):2961–72. doi: 10.1093/gbe/evy222 (PMC6279150; doi:10.1093/gbe/evy222)
Supplement: Supplementary Data [file evy222_supp.zip]

Archive with 2 entries (2 files):
- Supplementary figures.pdf
- Supplementary tables.xlsx
