# Supplementary material for: Mitochondrial and Plastid Genomes from Coralline Red Algae Provide Insights into the Incongruent Evolutionary Histories of Organelles
Source: Genome Biol Evol. 2018 Oct 26;10(11):2961–72. doi: 10.1093/gbe/evy222 (PMC6279150; doi:10.1093/gbe/evy222)
Supplement: Supplementary Data [file evy222_supp.zip › Supplementary tables.xlsx]

## Sheet: Supplementary table S1
	Supplementary table S1. Organelle genome information of coralline species.
	Subclass	Order	Species	Genome size		Coverage	GC content (%)	Coding genes	rRNA	tRNA	Intron	Accession number	References
	Corallinophycidae	Corallinales	Neogoniolithon spectabile	Mitochondria	26050	392.61	29.6	21	2	21	1	MH281624	this study
				Plastid	174280	370.15	33.4	196	3	30	2	MH281628
			Calliarthron tuberculosum	Mitochondria	26469	-	27.3	25	2	19	1	NC_027061.1	Bi et al. 2015
				Plastid	178981	-	29.2	201	3	31	2	NC_021075.1	Janouškovec et al. 2013
		Hapalidiales	Synarthrophyton chejuensis	Mitochondria	28264	2860.08	25.2	25	2	25	1	MH281623	this study
				Plastid	179264	2326.25	28.8	201	3	31	2	MH281626
			Lithothamnion sp.	Mitochondria	25605	52.29	27.2	25	2	22	1	MH281621	this study
				Plastid	183822	33.58	31.1	200	3	31	2	MH281627
		Rhodogorgonales	Rhodogorgon sp.	Mitochondria	30547	67.65	26	26	2	23	4	MH281625	this study
				Plastid	190860	115.72	32.9	202	3	31	2	MH281630
			Renouxia sp.	Mitochondria	30019	53.18	27	25	2	21	4	MH281622	this study
				Plastid	192307	69.64	32.8	209	3	30	2	MH281629
		Sporolithales	Sporolithon durum	Mitochondria	26202	-	28.4	23	2	19	1	NC_023454.1	Yang et al. 2015
				Plastid	191464	-	29.3	203	3	30	2	NC_029857.1	Lee et al. 2016a
	Nemaliophycidae (outgroup)	Thoreales	Thorea hispida	Mitochondria	25380	-	28.3	25	2	22	0	NC_031171.1	Yang et al. 2015
				Plastid	175193	-	28.3	193	3	30	2	NC_035158.1	Lee et al. 2016a
		Palmariales	Palmaria palmata	Mitochondria	29735	-	32.2	26	2	22	2	NC_026056.1	Yang et al. 2015
				Plastid	192960	-	33.9	204	6	33	2	NC_031147.1	Lee et al. 2016a

## Sheet: Supplementary table S2
	Supplementary table S2. Group II intron-contained tRNA in coralline mtDNAs.
	Species	trnI tRNA sequences	Intron sequences	Intron classification	Remark
	Neogoniolithon spectabile	GAGTCTATAGCTTAAAGGTTAGAGCGTACGC / intron / TTGATAAGCGTAAAGTTGATTGTTCGAATCAATCTAGACTCA	GTGTGATATGTTTAAAATTAATTAGATTATGTAGATGCAATTACTACAAAAATTTTTTTTTTATAACTTTATTAAAAAGTTAAAGCTAAGAAAAAATTATAAAAGTTTAAAAACACGTACAGAAATTTGTTGAAAAGATCTTTACTCTAAAATTCTTGTTTTACAAAGAGTAAGTTAAAATGCGTGCTATTTAATTTATTCACGAAAAACGAGGCAAAAAATAAGGTTTTAAGGACTGTATAACTACTCTAATCAAAACATAAGCAGGGATAATAGTAAAGTAAATATTCGCTTGTAATGAGAGAAATAAGACTAAAACTACTTTAAAATTATAAAGCCGTATGATAAGAAATTATCATGTACGGTTTAAAACAAGGTTTCGTATAGAAGTCTATTGTA…	group II intron (derived)
	Calliarthron tuberculosum	GAGTCTATAGCTTAAAGGTTAGAGCGTACGC / intron / TTGATAAGCGTGAAGTTGGTTGTTCGAATCAACCTAGACTCA	GTGTGGCATGTTAAGACTGAACTATTATATCTAGTAATTCTTTTTTAAAATTAATTTTTTTATACAAGTGCAATTCTTGTTATTTCTAAGATTGAGATATTTATCATTTTTATAACTAATATAGTTAAAACTAAAAATCAGAATATACAAATTTATGAGTACGTACAGGAACTTATTGAAAATATCATTACTCTAAAACAATCCACAATAATAAAACTAAAAAGCGTGCATTTAGTTTAATCTATTTTATTTATTATTCCTATGGTATAAAGTAAGGCTCTAAAAATTATATAGTTAAAAAAATTAAAACATGTATTAACGAAAATAACCAAGCAAACGATTTTTTGTAACGAAAAATATAAGCTAGCATTATTTACTTTTTTAGCATTTAAAAGGAAG…	group II intron (derived)	un-annotated in previous study
	Synarthrophyton chejuensis	GAGTCTATAGCTTAAGGGTTAGAGCATACGC / intron / TTGATAAGCGTAAAGTTGGTTGTTCGAATCAACCTAGACTCA	GTGTGGCATGTTAAGAGTTTGATTTATAATAATAATAACTCTTTTATATATATATACTTAAATATAAATTAATTTTTTTATGTAAGTGGAATTCTTACTACTTTTAAGATTCAAGTACAAACATTTTTTATAATTGTTTATTAAAGCTAAAAGATGTCTATAAATTTATGAGTACGTACAGGAACTTGCTGAAAATGTCATAACTCTATAAAATTAAATTAATAAATAAATTAATTAGCGTATAATTTAGTTAGAATCTCTTATTTTAATTGGTGTAAAGCAAGACTCTAAAAATTTTATAGTTAACAAGATTGAAAACATGTAATTTAAGGATAATAAAAAAGGCAAATGTTTTTTTATAGTAAAAAAAATAAGCTAATATTATTTTATTTGAAATTA…	group II intron (domainV)
	Lithothamnion sp.	GAGTCTATAGCTTAAAGGTTAGAGCGTACGC / intron / TTGATAAGCGTAAAGTTGGTTGTTCGAATCAACCTAGACTCA	GTGTGGCATGTTAAGTGTTAAACTATTAAATTAGGAACTCTTTTTATTTAAGTTAATTTTTTTACGTAAGTGAAACTCTTACTATTTTAAGATTCAAGTAAAATCATTTTTTATAACTTTTTTAGGTTAAAGCTAAAATGTGCTTGTGAATTTATGAGTACGTACAGGAACTTATTGAAAGTATCATTACTCTAAATAAAATATATCTAATTGGTTAAGTTGCGTATACTTAATTAGAATCTTTTGGTATAAATGGTACAAAGTAAGACTCTAAAAATTTTATAGTTAAAAGGATTGAAACATGTAATGATAAATTAGGAAAGTAATTCAAGCAAAGGTTTTTTTGTAATGAAAGGGATATTAGCTTACGTTACTTATATTTCAGAATTTTCGAAATAA…	group II intron (domainV)
	Rhodogorgon sp.	GGGTCTATAGCTTAATGGTTAGAGCGTACGC / intron / TTGATAAGCGTAAGATTGGTTGTTCGAATCAACCTAGACTCA	ATGTGACATGTTATTCTTTGTATGATATTATATTATTATTTAAAGTAATTTAAGCTGATTTTATCTATGAGTGTAAATCTCATTTATTTTGAAGATTAAATAATAGTTGTAATTTATAGTTTTTGATTGAACTAAAGCTAAATTACATATAGAATTCATGAGTACGTACAGGAACTTATTGAAAATATCATTGACTCTAAATTTACTGTTATATTAAGAATGTAAACTAAATAGCGTACTTTTAGTTAAATCTTGATAATTATTCTTATGGTATAAAATAAGACTCTAAAAGTTCGAAATAAAAAAATTGGAACATGGATAAATATGAATTATATACAGAAGCAAAAGTTTTTTTTTAACAAAAAGAGATAAGCTAAAAGTATTAAAGATAAGCTGTAT…	group II intron (derived)
	Renouxia sp.	GGGTCTATAGCTTAATGGTTAGAGCGTACGC / intron / TTGATAAGCGTAAAATTGGTTGTTCGAATCAACCTAGACTCA	GTGTGACATGTTATTATTTTTGTTATTATGGTTAATAAAAATGTCTTTAAATTGATTTTTTTATGTAAGTGAAAACCTTATTATTTTTTTAAAAGATTGAAGTAAAATGTAGTTTATAGTTTTTATTAAACTAAAGCTAAACTAAAATATGAAATTTATGAGTACATACAGGAACTTATTGAAAATATCAAAACTCTAAGCATTATATATTTTGAGGAAATAAATTGAATAAGCGTACTTTTAATTGAATCTTATTGAGTAATATTCTTCATGGTATAAAATAAGACTCTAAAAATTTTATAGATAAAAAAATCGGAACATGGATGTTTGTGGAATAAATACAGAAGCAAAAGTTTTTTTTTAATAAAAAAAATAAGCTGAAAGTATTTTCTTATAGGA…	group II intron (domainV)
	Sporolithon durum	GAGTCTATAGCTTAAAGGTTAGAGCGTACGC / intron / TTGATAAGCGTAAGGTTGGTTGTTCGAATCAACCTAGACTCA	GTGCGACATGTTGTATATTTGAATTATATATCAAGTATGTAAATCAATCTTTTTGCGTGGTTCGAACCCACTACTTATGAAGTTTGAGTAAAAACTTTACTTGTAATTTTTAAATTAGAGCTGAGTAAAGTATATAAATTTATGAGTACGTACAGAAAATTGTTGAAAATATCCTTACTCTAAAATTATTTTTTAGAAAAATAACCTAAATAGCGTACTTTTAGTTTGAACTTCATTATTTTTCTAAGGGTATAAAGCAAAACTCTATTAATTTAAATTTAACAAAAACATTGAAACATGGTTAATAGGAAGAATAACGAAGCAAAAATTTTTCCTTAATAGAAAAAATAAGCTAACCTTATTCATTTCTTTAGTCAAAGAAAAATAAGCTATATGATG…	group II intron (domainV)

## Sheet: Supplementary table S3
	Supplementary table S3. Blastx results of plasmid-mediated transferred genes in Renouxia sp. ptDNA.
	Renouxia orfs	Matched species	Located regions	Gene name	Accessions	e-value	Identity (%)	Query cover (%)
	Ren_orf2	Gracilariopsis lemaneiformis	plasmid	orf2	CAA39824	7e-08	0.36	0.57
	Ren_orf1	Gracilariopsis lemaneiformis	plasmid	orf1	CAA39823	5e-06	0.36	0.63
	Ren_orf5	Gracilaria firma	plastid	Gfir_orf20	YP_009346905	9e-42	0.49	0.96
		Gracilaria chilensis	plasmid Gch7220	orf5	NP_052218	1e-39	0.49	0.96
		Gracilaria chilensis	plasmid Gch3937	orf2	NP_052336	2e-36	0.5	0.89
		Sebdenia flabellata	plastid	orf5	YP_009296216	4e-33	0.4	0.98
		Digenea simplex	plastid	orf183	YP_009399673	1e-19	0.39	0.76
		Palisada sp.	plastid	orf141	ARW68790	9e-19	0.51	0.65
	Ren_orf16	Gracilaria chilensis	plasmid Gch7220	orf16	NP_052225	4e-07	0.34	0.75
		Gracilaria chilensis	plasmid Gch7220	orf8	NP_05222	6e-07	0.37	0.65
	Ren_orf8	Gracilaria chilensis	plasmid Gch7220	orf8	NP_05222	9e-30	0.5	0.88
		Gracilaria chilensis	plasmid Gch7220	orf16	NP_05225	4e-25	0.5	0.78
		Gracilaria lemaneiformis	plasmid	orf1	CAA39823	2e-22	0.46	0.78
		Dasya binghamiae	plastid	orf8	YP_009295223	3e-20	0.46	0.89

## Sheet: Supplementary table S4
	Supplementary table S4. Significantly worse phylogenetic tree topology based on AU test (an approximately unbiased test) results.
	Organelle genome	No.	Gene	Significantly worse topology	p-value (<0.05)
	Mitochondria	1	atp9	Mitochondria topology	0
	Plastid	1	psbE	Mitochondria topology	0
	Plastid	2	psbI	Mitochondria topology	0
	Plastid	3	psbT	Mitochondria topology	0
	Plastid	4	ORF360	Mitochondria topology	0.0082
	Plastid	5	tilS	Mitochondria topology	0.0145
	Plastid	6	psbD	Mitochondria topology	0.0152
	Plastid	7	psb30	Mitochondria topology	0.0165
	Plastid	8	rps3	Mitochondria topology	0.0172
	Plastid	9	rpl5	Mitochondria topology	0.0174
	Plastid	10	rpl13	Mitochondria topology	0.0189
	Plastid	11	rpl20	Mitochondria topology	0.0257
	Plastid	12	groEL	Mitochondria topology	0.0358
	Plastid	13	petJ	Mitochondria topology	0.0376
	Plastid	14	ycf54	Mitochondria topology	0.0377
	Plastid	15	tsf	Mitochondria topology	0.0423
	Plastid	16	ycf19	Mitochondria topology	0.043
	Plastid	17	rpl3	Mitochondria topology	0.0446
	Plastid	18	rpoA	Mitochondria topology	0.0467

## Sheet: Supplementary table S5
	Supplementary table S5. Three major scenarios of coralline group from the supported identical phylogenetic tree topology of individual organelle genes (bootstrap support values in all branches ≥ 50).
	Early diverged cluster	Organelle genome	No.	Supported gene names
	The cluster of Sporolithon durum–Rhodogorgonales	Plastid	1	dfr
			2	pgmA
			3	rpoA
			4	ORF700
			5	petA
			6	gltB
			7	ORF456
			8	ycf37
			9	ftsH
			10	rps1
			11	acsF
			12	moeB
			13	rps8
			14	apcF
			15	cemA
			16	infB
			17	preA
			18	ycf55
	Sporolithon durum	Plastid	1	rpoB
			2	rpoC2
			3	ycf45
			4	ycf36
			5	ycf20
	The cluster of Rhodogorgonales species	Plastid	1	ycf80
			2	chlB
			3	ycf63
			4	dnaK
			5	ccs1
			6	rbcR
			7	ntcA
			8	psaB
			9	syfB

## Sheet: Supplementary table S6
	Supplementary table S6. Three major scenarios of early diverged coralline group from the supported first branch patterns (bootstrap support value ≥ 50).
	Early diverged cluster	Organelle genome	No.	Supported gene names	Bootstrap supporting	Gene name	Functional description
	The cluster of Sporolithon durum–Rhodogorgonales	Plastid	1	dfr	100	Two component sensor kinase	phosphorelay sensor kinase activity	-
		Plastid	2	pgmA	100	2,3-bisphosphoglycerate-independent phosphoglycerate mutase	manganese ion binding, phosphoglycerate mutase activity	-
		Plastid	3	pdhA	95	Pyruvate dehydrogenase E1 component subunit alpha	pyruvate dehydrogenase (acetyl-transferring) activity	-
		Plastid	4	rpoA	100	DNA-directed RNA polymerase subunit alpha	DNA binding, DNA-directed 5'-3' RNA polymerase activity, protein dimerization activity	-
		Plastid	5	ORF700	89	Hypothetical protein	-	-
		Plastid	6	petA	97	Cytochrome f	electron transfer activity, heme binding, iron ion binding	-
		Plastid	7	rps2	94	30S ribosomal protein S2	structural constituent of ribosome	-
		Plastid	8	atpB	86	ATP synthase subunit beta	ATP binding, proton-transporting ATP synthase activity, rotational mechanism, zinc ion binding	-
		Plastid	9	gltB	100	Ferredoxin-dependent glutamate synthase	3 iron 4 sulfur cluster binding, glutamate synthase (ferredoxin) activity, metal ion binding	-
		Plastid	10	ORF456	74	Hypothetical protein	-	-
		Plastid	11	ycf37	74	Plastid conserved protein	-	-
		Plastid	12	accA	96	Acetyl-coenzyme A carboxylase carboxyl transferase subunit alpha	acetyl-CoA carboxylase activity, ATP binding	-
		Plastid	13	ftsH	98	ATP-dependent zinc metalloprotease FtsH	ATP binding, ATP-dependent peptidase activit, metalloendopeptidase activity, metallopeptidase activity, zinc ion binding	-
		Plastid	14	rpl36	62	50S ribosomal protein L36	structural constituent of ribosome	-
		Plastid	15	rps1	100	30S ribosomal protein S1	mRNA binding	-
		Plastid	16	secY	99	Protein translocase subunit SecY	protein transport	-
		Plastid	17	acsF	73	Magnesium-protoporphyrin IX monomethyl ester [oxidative] cyclase	magnesium-protoporphyrin IX monomethyl ester (oxidative) cyclase activity, metal ion binding	-
		Plastid	18	ycf92	66	Plastid conserved protein	-	-
		Plastid	19	moeB	77	Probable molybdopterin-synthase adenylyltransferase	ATP binding, molybdopterin-synthase adenylyltransferase activity, ubiquitin-like modifier activating enzyme activity	-
		Plastid	20	rps8	98	30S ribosomal protein S8	rRNA binding, structural constituent of ribosome	-
		Plastid	21	apcF	97	Allophycocyanin subunit beta-18	Light-harvesting photosynthetic bile pigment-protein from the phycobiliprotein complex	-
		Plastid	22	rpl3	88	50S ribosomal protein L3	rRNA binding, structural constituent of ribosome	-
		Plastid	23	trpA	100	Tryptophan synthase alpha chain	tryptophan synthase activity	-
		Plastid	24	cemA	100	Chloroplast envelope membrane protein	May be involved in proton extrusion. Indirectly promotes efficient inorganic carbon uptake into chloroplasts.	-
		Plastid	25	infB	100	Translation initiation factor IF-2	GTPase activity, GTP binding, translation initiation factor activity	-
		Plastid	26	preA	100	Prenyl transferase	metal ion binding, transferase activity, transferring alkyl or aryl (other than methyl) groups	-
		Plastid	27	cpeB	92	B-phycoerythrin beta chain	Light-harvesting photosynthetic tetrapyrrole chromophore-protein from the phycobiliprotein complex.	-
		Plastid	28	ycf55	100	Plastid conserved protein	-	-
		Mitochondria	1	cox3	85	Cytochrome c oxidase subunit 3	cytochrome-c oxidase activity	-
		Mitochondria	2	nad2	100	NADH-ubiquinone oxidoreductase chain 2	NADH dehydrogenase (ubiquinone) activity	-
		Mitochondria	3	cob	42	Cytochrome b	metal ion binding, ubiquinol-cytochrome-c reductase activity	-
	Sporolithon durum	Plastid	1	rps17	100	30S ribosomal protein S17	rRNA binding, structural constituent of ribosome	-
		Plastid	2	psbV	100	Cytochrome c-550	electron transfer activity, heme binding, iron ion binding	-
		Plastid	3	rne	100	Ribonuclease E/G-like protein	endonuclease activity, metal ion binding, ribonuclease activity, RNA binding	-
		Plastid	4	rpoB	100	DNA-directed RNA polymerase subunit beta	DNA binding, DNA-directed 5'-3' RNA polymerase activity, ribonucleoside binding	-
		Plastid	5	rpoC2	100	DNA-directed RNA polymerase subunit beta''	DNA binding, DNA-directed 5'-3' RNA polymerase activity	-
		Plastid	6	secA	100	Protein translocase subunit SecA	ATP binding	-
		Plastid	7	tufA	100	Elongation factor Tu	GTPase activity, GTP binding, translation elongation factor activity	-
		Plastid	8	upp	100	Uracil phosphoribosyltransferase	GTP binding, uracil phosphoribosyltransferase activity, uridine kinase activity	-
		Plastid	9	ycf38	100	Putative transport permease ycf38	-	-
		Plastid	10	ycf39	100	Plastid conserved protein	-	-
		Plastid	11	rpl1	100	50S ribosomal protein L1	RNA binding, rRNA binding, structural constituent of ribosome	-
		Plastid	12	atpA	100	ATP synthase subunit alpha	ATP binding, proton-transporting ATP synthase activity, rotational mechanism, zinc ion binding	-
		Plastid	13	fabH	100	3-oxoacyl-[acyl-carrier-protein] synthase 3	3-oxoacyl-[acyl-carrier-protein] synthase activity, beta-ketoacyl-acyl-carrier-protein synthase III activity	-
		Plastid	14	rpoC1	100	DNA-directed RNA polymerase subunit beta'	DNA binding, DNA-directed 5'-3' RNA polymerase activity	-
		Plastid	15	tatC	99	Sec-independent protein translocase protein TATC	proton motive force dependent protein transmembrane transporter activity	-
		Plastid	16	thiG	99	Thiazole synthase	transferase activity	-
		Plastid	17	chlI	99	Magnesium-chelatase subunit ChlI	ATP binding, magnesium chelatase activity	-
		Plastid	18	psaF	98	Photosystem I reaction center subunit III	phosphoprotein binding	-
		Plastid	19	psb28	98	Photosystem II reaction center PSB28 protein	photosynthesis	-
		Plastid	20	thiS	98	Thiamine biosynthesis protein S	-	-
		Plastid	21	rpl2	98	50S ribosomal protein L2	RNA binding, structural constituent of ribosome, transferase activity	-
		Plastid	22	ycf45	97	Plastid conserved protein	-	-
		Plastid	23	ycf36	96	Plastid conserved protein	-	-
		Plastid	24	infC	96	Translation initiation factor IF-3	translation initiation factor activity	-
		Plastid	25	atpF	95	ATP synthase subunit b	ATP binding, proton transmembrane transporter activity	-
		Plastid	26	rpl14	92	50S ribosomal protein L14	rRNA binding, structural constituent of ribosome	-
		Plastid	27	rpoZ	92	Putative DNA-directed RNA polymerase subunit omega	DNA binding, DNA-directed 5'-3' RNA polymerase activity	-
		Plastid	28	rps5	91	30S ribosomal protein S5	rRNA binding, structural constituent of ribosome	-
		Plastid	29	apcD	91	Allophycocyanin alpha-B chain	Allophycocyanin is a photosynthetic bile pigment-protein complex with maximum absorption at approximately 650 nanometers.	-
		Plastid	30	chlN	90	Light-independent protochlorophyllide reductase subunit N	4 iron 4 sulfur cluster binding, ATP binding, metal ion binding, oxidoreductase activity, acting on iron-sulfur proteins as donors	-
		Plastid	31	rpl9	90	50S ribosomal protein L9	rRNA binding, structural constituent of ribosome	-
		Plastid	32	psbF	89	Cytochrome b559 subunit beta	heme binding, metal ion binding	-
		Plastid	33	ccsA	87	Cytochrome c biogenesis protein CcsA	heme binding	-
		Plastid	34	ycf20	86	Plastid conserved protein	-	-
		Plastid	35	psbX	86	Photosystem II protein D1	chlorophyll binding, electron transporter, transferring electrons within the cyclic electron transport pathway of photosynthesis activity, metal ion binding	-
		Plastid	36	secG	84	Probable protein-export membrane protein secG	P-P-bond-hydrolysis-driven protein transmembrane transporter activity	-
		Plastid	37	rpl22	84	50S ribosomal protein L22	rRNA binding, structural constituent of ribosome	-
		Plastid	38	rps11	84	30S ribosomal protein S11	mRNA 5'-UTR binding, small ribosomal subunit rRNA binding, structural constituent of ribosome	-
		Plastid	39	psbC	83	Photosystem II CP43 reaction center protein	chlorophyll binding, electron transporter, transferring electrons within the cyclic electron transport pathway of photosynthesis activity, metal ion binding	-
		Plastid	40	cpcB	82	C-phycocyanin beta chain	Light-harvesting photosynthetic tetrapyrrole chromophore-protein from the phycobiliprotein complex.	-
		Plastid	41	psbA	77	Photosystem II protein D1	chlorophyll binding, electron transporter, transferring electrons within the cyclic electron transport pathway of photosynthesis activity, metal ion binding	-
		Plastid	42	psaK	62	Photosystem I reaction center subunit psaK	chlorophyll binding	-
		Plastid	43	ilvH	62	Acetolactate synthase small subunit	acetolactate synthase activity	-
		Plastid	44	rpl24	56	50S ribosomal protein L24	rRNA binding, structural constituent of ribosome	-
		Plastid	45	petN	69	Cytochrome b6-f complex subunit 8	electron transporter, transferring electrons within cytochrome b6/f complex of photosystem II activity	-
		Plastid	46	psaM	63	Photosystem I reaction center subunit XII	photosynthesis	-
		Mitochondria	1	nad5	99	NADH-ubiquinone oxidoreductase chain 5	NADH dehydrogenase (ubiquinone) activity	-
		Mitochondria	2	rps3	99	Ribosomal protein S3	RNA binding, structural constituent of ribosome	-
		Mitochondria	3	nad4	98	NADH-ubiquinone oxidoreductase chain 4	NADH dehydrogenase (ubiquinone) activity	-
		Mitochondria	4	rpl16	91	60S ribosomal protein L16	rRNA binding, structural constituent of ribosome	-
		Mitochondria	5	nad1	72	NADH-ubiquinone oxidoreductase chain 1	NADH dehydrogenase (ubiquinone) activity	-
		Mitochondria	6	atp8	86	ATP synthase F0 subunit 8	hydrolase activity	-
	The cluster of Rhodogorgonales species	Plastid	1	groEL	100	60 kDa chaperonin	ATP binding, protein binding involved in protein folding, unfolded protein binding	-
		Plastid	2	ycf80	100	Plastid conserved protein	-	-
		Plastid	3	chlB	100	Light-independent protochlorophyllide reductase subunit B	4 iron 4 sulfur cluster binding, ATP binding, metal ion binding, oxidoreductase activity, acting on iron-sulfur proteins as donors	-
		Plastid	4	sufC	100	Iron-sulfur cluster formation ABC transporter ATP-binding subunit	ATPase activity, ATP binding	-
		Plastid	5	cpcG	99	Phycobilisome rod-core linker polypeptide cpcG	Rod-core linker protein required for attachment of phycocyanin to allophycocyanin in cores of phycobilisomes.	-
		Plastid	6	apcB	78	Allophycocyanin beta chain	Light-harvesting photosynthetic tetrapyrrole chromophore-protein from the phycobiliprotein complex.	-
		Plastid	7	apcE	100	Phycobiliprotein ApcE	lyase activity	-
		Plastid	8	psaA	99	Photosystem I P700 chlorophyll a apoprotein A1	4 iron 4 sulfur cluster binding, chlorophyll binding, metal ion binding, oxidoreductase activity	-
		Plastid	9	rpl5	77	50S ribosomal protein L5	RNA binding, rRNA binding, structural constituent of ribosome	-
		Plastid	10	ycf63	64	Probable ABC transporter permease protein ycf63	Could be part of an ABC transporter complex.	-
		Plastid	11	dnaK	100	Chaperone protein dnaK	ATP binding, unfolded protein binding	-
		Plastid	12	ccs1	100	Cytochrome c biogenesis protein CCS1	Required during biogenesis of c-type cytochromes (cytochrome c6 and cytochrome f) at the step of heme attachment.	-
		Plastid	13	rps7	94	30S ribosomal protein S7	mRNA binding, rRNA binding, structural constituent of ribosome	-
		Plastid	14	rbcR	86	Probable RuBisCO transcriptional regulator	DNA binding, DNA binding transcription factor activity	-
		Plastid	15	ycf33	60	Plastid conserved protein	-	-
		Plastid	16	carA	99	Carbamoyl-phosphate synthase small chain	ATP binding, carbamoyl-phosphate synthase (glutamine-hydrolyzing) activity	-
		Plastid	17	ntcA	99	NtcA-like transcriptional regulator	DNA binding	-
		Plastid	18	rps6	93	30S ribosomal protein S6	rRNA binding, structural constituent of ribosome	-
		Plastid	19	atpG	86	ATP synthase subunit b'	ATP binding, proton transmembrane transporter activity	-
		Plastid	20	rps3	93	30S ribosomal protein S3	RNA binding, structural constituent of ribosome	-
		Plastid	21	psaB	97	Photosystem I P700 chlorophyll a apoprotein A2	4 iron 4 sulfur cluster binding, chlorophyll binding, metal ion binding, oxidoreductase activity	-
		Plastid	22	rps20	93	30S ribosomal protein S20	rRNA binding, structural constituent of ribosome	-
		Plastid	23	ilvB	99	Acetolactate synthase large subunit	acetolactate synthase activity, flavin adenine dinucleotide binding, magnesium ion binding, thiamine pyrophosphate binding	-
		Plastid	24	rps16	96	30S ribosomal protein S6 alpha	rRNA binding, structural constituent of ribosome	-
		Plastid	25	ycf53	98	Plastid conserved protein	-	-
		Plastid	26	ycf60	57	Tic20 family protein Ycf60	-	-
		Plastid	27	ORF360	95	Hypothetical protein	-	-
		Plastid	28	rps10	88	30S ribosomal protein S10	RNA binding, structural constituent of ribosome	-
		Plastid	29	accB	99	Biotin carboxyl carrier protein of acetyl-CoA carboxylase	acetyl-CoA carboxylase activity	-
		Plastid	30	accD	87	Acetyl-coenzyme A carboxylase carboxyl transferase subunit beta	acetyl-CoA carboxylase activity, ATP binding, metal ion binding	-
		Plastid	31	apcA	77	Allophycocyanin alpha chain	Light-harvesting photosynthetic tetrapyrrole chromophore-protein from the phycobiliprotein complex.	-
		Plastid	32	atpD	98	ATP synthase subunit delta	proton-transporting ATP synthase activity, rotational mechanism	-
		Plastid	33	atpI	87	ATP synthase subunit a	proton transmembrane transporter activity	-
		Plastid	34	cbbX	63	Protein cbbX homolog	ATP binding	-
		Plastid	35	ftrB	91	Ferredoxin-thioredoxin reductase, catalytic chain	4 iron 4 sulfur cluster binding, electron transfer activity, ferredoxin:thioredoxin reductase activity, ferredoxin-thioredoxin reductase activity, metal ion binding	-
		Plastid	36	petB	92	Cytochrome b6	electron transporter, transferring electrons within cytochrome b6/f complex of photosystem II activity, heme binding, iron ion binding	-
		Plastid	37	psaI	78	Photosystem I reaction center subunit VIII	May help in the organization of the PsaL subunit.	-
		Plastid	38	rbcL	84	Ribulose bisphosphate carboxylase large chain	magnesium ion binding, monooxygenase activity, ribulose-bisphosphate carboxylase activity	-
		Plastid	39	rpl11	98	50S ribosomal protein L11	rRNA binding, structural constituent of ribosome	-
		Plastid	40	rpl18	62	50S ribosomal protein L18	5S rRNA binding, structural constituent of ribosome	-
		Plastid	41	rpl20	90	50S ribosomal protein L20	rRNA binding, structural constituent of ribosome	-
		Plastid	42	rps4	100	30S ribosomal protein S4	rRNA binding, structural constituent of ribosome	-
		Plastid	43	syfB	82	Phenylalanine--tRNA ligase beta subunit	ATP binding, magnesium ion binding, phenylalanine-tRNA ligase activity, RNA binding	-
		Plastid	44	tsf	93	Elongation factor Ts	translation elongation factor activity	-
		Plastid	45	ycf3	98	Photosystem I assembly protein Ycf3	Essential for the assembly of the photosystem I (PSI) complex. May act as a chaperone-like factor to guide the assembly of the PSI subunits.	-
		Plastid	46	ycf4	83	Photosystem I assembly protein Ycf4	unfolded protein binding	-
		Mitochondria	1	nad6	95	NADH-ubiquinone oxidoreductase chain 6	NADH dehydrogenase (ubiquinone) activity	-

## Sheet: Supplementary table S7
	Supplementary table S7. Non-synonymous substitution (dN) of organelle genes between Palmaria palmata (outgroup taxa) and coralline species.
	Organelle	Gene	Sporolithon durum	Renouxia sp.	Rhodogorgon sp.	Lithothamnion sp.	Synarthrophyton chejuensis	Calliarthron tuberculosum	Neogoniolithon spectabile
	Mitochondria	cox2	0.1648	0.1556	0.1565	0.1552	0.175	0.173	0.2043
		cox3	0.1476	0.1467	0.1537	0.1525	0.1472	0.1514	0.1925
		cox1	0.0817	0.0808	0.0788	0.073	0.0809	0.0824	0.1069
		nad4L	0.1012	0.1384	0.1532	0.1223	0.1575	0.1365	0.2553
		nad3	0.1843	0.1726	0.1952	0.287	0.2133	0.1796	0.223
		nad2	0.4227	0.387	0.3824	0.4246	0.4298	0.4111	0.5451
		nad1	0.1513	0.1411	0.1389	0.1494	0.1376	0.1464	0.1589
		sdhD	0.8561	0.5226	0.6199	0.624	0.7511	0.6885	None
		nad5	0.2542	0.2776	0.2798	0.2731	0.2986	0.2749	0.3424
		nad4	0.2066	0.2022	0.1929	0.2404	0.2201	0.2381	0.3087
		atp9	0.0437	0.0567	0.0565	0.0413	0.0631	0.0504	0.0564
		atp8	0.8716	0.7748	0.7852	0.8734	0.9878	0.8986	None
		atp6	0.2087	0.1802	0.1983	0.1739	0.1811	0.1783	0.202
		nad6	0.3647	None	0.3822	0.3672	0.3909	0.3727	0.5844
		rpl16	0.6801	0.6264	0.6061	0.7215	0.7889	0.6849	0.776
		secY	1.0692	0.9946	1.0592	1.3373	1.3929	1.1224	15.1597
		rps12	0.1998	0.2321	0.1871	0.2171	0.2076	0.1879	0.2088
		rps11	None	0.6455	0.5541	0.6426	0.5832	0.6186	1.1719
		sdh2	0.2849	0.2504	0.2917	0.2768	0.2825	0.2671	0.3215
		ymf39	0.9597	0.9497	1.0719	1.7863	15.0553	13.9915	0.9053
		cob	0.1327	0.1508	0.1364	0.1279	0.1345	0.118	0.1423
		rps3	0.8292	0.7657	0.7319	0.8324	0.6726	0.6996	1.0372
	Plastid	moeB	0.6227	0.5799	0.5165	0.5823	0.6389	0.5722	0.5498
		ycf45	0.2647	0.262	0.2707	0.2887	0.2669	0.2468	0.3104
		ycf52	0.236	0.2157	0.2185	0.2751	0.2686	0.3189	0.2697
		ycf41	0.6745	0.781	0.7699	0.833	0.721	0.7428	0.965
		sufB	0.1352	0.1491	0.1534	0.1285	0.126	0.1264	0.1496
		sufC	0.2814	0.2663	0.2634	0.286	0.2847	0.2769	0.3275
		tsf	0.2746	0.2387	0.2629	0.2729	0.2879	0.2895	0.3313
		ycf54	0.4099	0.2909	0.2527	0.3765	0.3966	0.3847	0.6134
		pbsA	0.3013	0.2766	0.2687	0.2519	0.2308	0.2671	None
		ycf19	0.0926	0.0779	0.0747	0.0684	0.0718	0.1123	0.1145
		ycf56	0.6625	0.7001	0.6623	0.6439	0.7169	0.5873	0.6586
		rpl19	0.3023	0.2924	0.3716	0.2542	0.2757	0.261	0.448
		clpC	0.0694	0.0678	0.0693	0.0649	0.0596	0.0631	0.0797
		cpeB	0.1211	0.1017	0.1031	0.1386	0.1415	0.1272	0.1264
		rne	0.4007	0.4587	0.4476	0.4201	0.4369	0.4481	0.5536
		atpI	0.1435	0.1477	0.1545	0.1283	0.1179	0.1118	0.1702
		atpH	0.0332	0.0391	0.0442	0.0399	0.032	0.0435	0.0625
		atpB	0.0871	0.083	0.0871	0.0737	0.0869	0.0762	0.0912
		atpA	0.0935	0.102	0.0981	0.0983	0.0863	0.085	0.106
		ycf53	0.5419	0.5045	0.5343	0.5762	0.4902	0.6038	0.6492
		atpG	0.3018	0.2987	0.3088	0.2981	0.2693	0.2984	0.362
		atpF	0.3275	0.4722	0.3557	0.3436	0.3083	0.3715	0.471
		atpE	0.1877	0.1378	0.1684	0.1579	0.1339	0.1544	0.1956
		atpD	0.6201	0.5495	0.54	0.5293	0.5281	0.5175	0.644
		ycf33	0.2969	0.2716	0.292	0.2468	0.2478	0.4634	1.2552
		rbcS	0.2057	0.2207	0.184	0.1661	0.1654	0.1391	0.1901
		rbcR	0.1215	0.1055	0.1027	0.1134	0.1169	0.1221	0.138
		ftsH	0.1253	0.14	0.1485	0.1441	0.1329	0.1338	0.1554
		rbcL	0.0647	0.0725	0.0763	0.0704	0.0693	0.0671	0.0703
		upp	0.9697	1.1896	1.1075	1.2174	1.1439	0.9539	1.2697
		petD	0.0931	0.1019	0.1415	0.0939	0.1065	0.0927	0.0891
		petG	0.0535	0.0841	0.0671	0.0971	0.1073	0.0971	0.1458
		petF	0.1871	0.2448	0.2242	0.2938	0.2289	0.2312	0.2361
		acpP	0.1842	0.2617	0.267	0.2336	0.2118	0.1931	0.2365
		rpl28	0.2949	0.447	0.5504	0.4355	0.4429	0.4967	0.5017
		bas1	0.2094	0.2198	0.2082	0.2067	0.1977	0.196	0.2566
		ORF456	1.4814	13.8661	1.4628	1.2117	1.4364	1.2184	2.3001
		petL	0.3194	0.5975	0.5691	0.2005	0.239	0.3549	0.4869
		rpl27	0.2286	0.2973	0.2615	0.211	0.2155	0.26	0.2504
		petN	0.1378	0.0786	0.1175	None	0.0953	0.1294	0.0867
		rpl21	0.4142	0.364	0.3168	0.3571	0.3576	0.3849	0.5187
		rpl20	0.2201	0.3092	0.2932	0.28	0.2911	0.3049	0.3282
		ntcA	0.9005	0.7367	0.7225	0.8848	0.8507	0.7857	0.9509
		petJ	0.2963	0.2316	0.2883	0.3307	0.2465	0.2596	0.282
		psaL	0.1411	0.1003	0.1129	0.1682	0.1408	0.1538	0.1738
		psaM	0.1793	0.2025	0.1524	0.1976	None	0.2406	0.353
		syfB	None	0.81	0.788	0.7714	0.7995	0.7416	1.0073
		psaI	0.1837	0.1478	0.1289	0.1483	0.1127	0.1438	0.165
		psaJ	0.1403	0.0754	0.155	0.1448	0.1307	0.1219	0.1695
		hisS	None	0.4363	0.4446	0.4294	0.4164	0.4231	0.4656
		psaD	0.1933	0.1473	0.1794	0.1608	0.1665	0.1795	0.2055
		psaE	0.2251	0.2186	0.2676	0.399	0.3533	0.3278	0.3461
		psaF	0.2475	0.2426	0.2448	0.2496	0.2506	0.2376	0.2808
		psaA	0.0669	0.0722	0.0654	0.0722	0.0677	0.0625	0.087
		psaB	0.0818	0.0798	0.0841	0.0901	0.0968	0.0842	0.1055
		psaC	0.0282	0.0403	0.0639	0.0477	0.0523	0.04	0.0299
		ycf29	0.5611	0.5824	0.562	0.5823	0.5735	0.5475	0.6589
		rps20	0.4865	0.4536	0.4535	0.705	0.6583	0.472	0.7073
		cbbX	0.1033	0.0931	0.1004	0.0943	0.1006	0.1002	0.1152
		ycf21	None	0.7517	0.6871	0.7821	0.7166	0.6512	0.9103
		ycf20	0.3269	0.3881	0.377	0.3042	0.3219	0.2749	0.4095
		ycf22	0.5527	0.5849	0.5163	0.5066	0.5223	0.5053	0.5981
		rpl36	0.1421	0.21	0.1852	0.1822	0.2059	0.2119	0.2984
		ycf39	0.2921	0.3265	0.3147	0.3172	0.3059	0.328	0.398
		carA	0.4468	0.3601	0.4055	0.3783	0.4012	0.4594	0.4448
		groEL	0.2069	0.1899	0.1882	0.194	0.2176	0.2095	0.4988
		rpoZ	0.0965	0.1415	0.1303	0.0896	0.0739	0.0953	0.2223
		rpl35	0.4743	0.6418	0.6675	0.609	0.4743	0.522	1.2567
		rpl32	0.3187	0.3911	0.3718	None	0.4003	0.3068	0.6525
		rpl33	0.3372	0.3709	0.4735	0.2578	0.3033	0.2908	0.3122
		rpl31	0.1245	0.0975	0.0804	0.0912	0.1076	0.1148	0.1254
		rpoB	0.1354	0.1393	0.1438	0.1287	0.1265	0.1327	0.1639
		rpoA	0.1747	0.1734	0.1762	0.1629	0.1841	0.1802	0.2145
		ycf36	0.5687	0.6658	0.5652	0.5794	0.6806	0.7105	0.7266
		rps13	0.1907	0.2048	0.1974	0.2	0.2389	0.1883	0.2524
		rps12	0.1263	0.114	0.1097	0.0911	0.1039	0.0982	0.116
		rps11	0.1159	0.1264	0.1239	0.1399	0.1368	0.1145	0.1679
		rps10	0.2717	0.24	0.247	0.2386	0.2699	0.2444	0.325
		rps17	0.3741	0.4992	0.612	0.3544	0.4133	0.2937	0.5299
		rps16	0.3643	0.3764	0.3314	0.3436	0.3525	0.3748	0.5674
		ycf38	0.5784	0.6733	0.6546	0.5789	0.5187	0.624	0.6243
		rpl9	0.4915	0.6742	0.7337	0.7594	0.8424	0.6577	0.8058
		rpl6	0.3309	0.3684	0.3413	0.3275	0.3366	0.3806	0.4175
		ycf37	0.8398	0.8912	0.8522	1.2055	0.7635	0.99	0.9491
		rpl4	0.4561	0.4836	0.5395	0.5461	0.5225	0.4733	0.6495
		rpl5	0.2357	0.1995	0.2108	0.2222	0.24	0.2389	0.3019
		rpl2	0.1711	0.185	0.1738	0.1757	0.1815	0.1675	0.2433
		rpl3	0.2795	0.2728	0.2689	0.263	0.2706	0.2466	0.3551
		rpl1	0.2633	0.2957	0.2864	0.2915	0.2951	0.2809	0.4022
		tilS	0.6406	0.625	0.6387	0.6465	0.6383	0.6151	0.6852
		nblA	0.6128	7.6269	0.8385	7.1929	8.4392	0.8884	9.6858
		argB	0.429	0.4869	0.4382	0.4858	0.4673	0.4133	0.524
		gltB	0.2683	0.2607	0.2604	0.2625	0.2472	0.2582	0.3
		ycf55	0.677	0.7877	0.7432	0.6979	0.6655	0.683	0.8594
		chlI	0.1717	0.1856	0.1727	0.171	0.1732	0.1774	0.2649
		psb30	0.1818	0.1317	0.0998	0.0696	0.181	0.1158	0.1683
		chlL	0.077	0.0733	0.0776	0.0678	0.0779	0.0621	0.1127
		chlN	0.166	0.1638	0.1479	0.1963	0.1544	0.1645	0.2188
		preA	0.3052	0.3116	0.3407	0.2973	0.2821	0.2964	0.3674
		tatC	0.3058	0.3552	0.3631	0.2987	0.3224	0.3188	0.3691
		cpeA	0.1015	0.075	0.0782	0.093	0.0965	0.0765	0.0895
		petA	0.2384	0.2497	0.2675	0.2619	0.2672	0.2565	0.3113
		accB	0.4317	0.4589	0.4302	0.4711	0.3799	0.4169	0.5613
		psaK	0.2724	0.292	0.2899	0.3315	0.3608	0.3023	0.4274
		ORF700	1.3382	1.1324	1.2339	1.0445	1.1181	1.2544	1.4241
		accD	0.2545	0.2136	0.2199	0.2252	0.2324	0.1996	0.251
		petB	0.0641	0.079	0.0631	0.0654	0.0515	0.0628	0.0723
		accA	0.2372	0.2604	0.2787	0.2529	0.2337	0.2305	0.2551
		dfr	0.4986	0.508	0.506	0.5182	0.4728	0.4917	0.5413
		ccs1	0.5653	0.546	0.5548	0.5705	0.5542	0.559	0.6998
		ycf80	0.8355	0.789	0.7144	0.8945	0.8249	0.8553	1.0282
		rpl24	0.3825	0.384	0.4923	0.3652	0.3869	0.3958	0.3803
		ccsA	0.3136	0.2898	0.3018	0.2962	0.2845	0.3086	0.3937
		rpoC1	0.1119	0.1287	0.1319	0.1308	0.1304	0.1342	0.1583
		psbX	0.113	0.1698	0.1364	0.1331	0.1428	0.131	0.157
		infC	0.3066	0.245	0.2433	0.3189	0.2541	0.2709	0.324
		infB	0.5746	0.5588	0.5538	0.5825	0.5548	0.5323	0.7131
		rpl29	0.4521	0.5024	0.627	0.5685	0.5284	0.4396	0.7265
		rpl23	0.3916	0.3112	0.3847	0.3897	0.4142	0.4148	0.5166
		rpl22	0.3087	0.2857	0.3603	0.3052	0.2589	0.2777	0.3761
		thiG	0.2561	0.2846	0.2726	0.2796	0.2487	0.2864	0.3211
		pgmA	0.3639	0.3808	0.3718	None	0.3662	0.3937	0.4355
		cemA	0.2468	0.2526	0.2725	0.2641	0.2321	0.2171	0.2407
		ycf92	1.2047	1.3093	1.3393	1.4834	1.264	1.3437	12.922
		rps14	0.2605	0.3034	0.3414	0.2306	0.2869	0.3237	0.3754
		ycf63	0.5227	0.4225	0.4121	0.4057	0.453	0.4138	0.5331
		rps7	0.1839	0.188	0.1996	0.1632	0.156	0.1706	0.2997
		rps6	0.2817	0.2363	0.2227	0.2139	0.2299	0.21	0.3446
		rps5	0.1874	0.1683	0.1993	0.1702	0.1381	0.1737	0.2073
		rps4	0.2065	0.21	0.2037	0.1858	0.1907	0.1801	0.2395
		rps3	0.2461	0.2162	0.2073	0.216	0.2368	0.1966	0.2619
		rps2	0.1769	0.1743	0.1512	0.1386	0.1485	0.1614	0.2081
		rps1	0.4001	0.4608	0.4194	0.4032	0.4339	0.444	0.5444
		psbL	0.0407	0.0276	0.0273	0.014	0.013	0.0399	0.0314
		dnaK	0.1503	0.1464	0.1419	0.1464	0.1399	0.1436	0.1591
		rps19	0.1814	0.2074	0.213	0.1852	0.224	0.173	0.2106
		rps9	0.196	0.1699	0.1741	0.1896	0.1947	0.1863	0.2066
		rps8	0.1724	0.1386	0.1322	0.15	0.1807	0.1663	0.2604
		rps18	0.212	0.2531	0.3212	0.2501	0.2389	0.2534	0.4889
		ycf27	0.0761	0.0797	0.0929	0.0757	0.0833	0.0693	0.0898
		apcB	0.0628	0.0579	0.0536	0.0555	0.0472	0.0468	0.0737
		ycf4	0.2611	0.268	0.2562	0.2381	0.2554	0.2444	0.2879
		apcA	0.0666	0.0496	0.0539	0.0581	0.051	0.0609	0.0546
		apcF	0.2701	0.2759	0.2921	0.2674	0.2647	0.2403	0.3221
		ycf3	0.1456	0.1403	0.1203	0.1417	0.1191	0.1167	0.1549
		apcD	0.128	0.1276	0.1309	0.1182	0.1425	0.1405	0.1896
		apcE	0.2611	0.2522	0.2604	0.2662	0.2793	0.2699	0.3584
		ycf60	0.1616	0.1791	0.1816	0.1546	0.1395	0.1708	0.1709
		tufA	0.0782	0.0839	0.0871	0.0744	0.0729	0.0768	0.0948
		trxA	0.2454	0.2489	0.2293	0.2629	0.2602	0.2367	0.2954
		ORF65	0.7077	0.6865	0.8029	0.6596	0.7532	0.8109	1.0999
		pdhA	0.1862	0.1732	0.2128	0.1854	0.1783	0.1698	0.2496
		pdhB	0.1079	0.1413	0.1393	0.1229	0.1151	0.1087	0.1503
		ycf58	1.1917	1.1146	0.9787	1.0524	1.2263	1.1114	1.1183
		fabH	0.3136	0.3034	0.3276	0.324	0.3056	0.3066	0.3319
		ftrB	0.2815	0.2792	0.2988	0.2557	0.2367	0.2262	0.2656
		trpA	0.4867	0.4491	0.4786	0.4854	0.5349	0.4882	0.5317
		trpG	0.3941	0.3609	0.353	0.3749	0.3488	0.3314	0.3835
		rpl14	0.0954	0.1144	0.1078	0.119	0.1319	0.147	0.1586
		thiS	0.3736	0.4062	0.4216	0.5648	0.4895	0.5182	0.5331
		rpl16	0.1262	0.1345	0.1387	0.1239	0.0947	0.1007	0.1578
		rpl11	0.2233	0.2455	0.2923	0.2119	0.241	0.2093	0.254
		rpl12	0.2356	0.1912	0.2219	0.2183	0.206	0.2195	0.3291
		rpl13	0.5291	0.4396	0.4959	0.3796	0.4185	0.3816	0.7405
		rpl18	0.3677	0.4032	0.4096	0.346	0.3332	0.3319	0.4015
		ccdA	0.8593	0.9	1.0472	1.008	0.9031	1.0407	None
		secA	0.323	0.3397	0.3188	0.3345	0.3184	0.3228	0.3828
		rpoC2	0.2861	0.294	0.2978	0.2937	0.2886	0.3013	0.3655
		secG	0.6888	0.8198	1.1841	0.7087	0.6376	0.9365	0.6946
		ilvH	0.2051	0.2627	0.2294	0.2061	0.1945	0.1933	0.2304
		secY	0.2546	0.2636	0.2483	0.2444	0.2255	0.2468	0.2539
		acsF	0.2336	0.2132	0.2078	0.2201	0.2068	0.2103	0.2287
		ilvB	0.2161	0.2406	0.2332	0.2395	0.2423	0.2315	0.2567
		psbE	0.0364	0.0426	0.0435	0.0202	0.0254	0.0306	0.0433
		psbD	0.0369	0.0363	0.0377	0.0319	0.0399	0.0358	0.0406
		psbF	0.0578	0.0467	0.0858	0.0697	0.0695	0.094	0.1821
		psbA	0.0216	0.0326	0.0396	0.025	0.0299	0.0232	0.0343
		psbC	0.0612	0.0533	0.0619	0.055	0.0502	0.0564	0.0625
		psbB	0.0546	0.0449	0.0513	0.0486	0.049	0.0424	0.0658
		ORF360	1.3551	0.9473	0.9905	1.1358	2.256	0.9043	1.0174
		psbN	0.0662	0.1147	0.1422	0.09	0.0765	0.1016	0.1225
		psbI	0.0387	0.041	0.0384	0.0265	0.0407	0.0393	0.0565
		psbH	0.0723	0.0649	0.0563	0.066	0.0788	0.0517	0.0593
		psbK	0.1437	0.1231	0.1912	0.1359	0.1623	0.1458	0.1866
		psbJ	0.3483	0.0373	0.048	0.0593	0.0608	0.0613	0.3653
		psbT	0.0295	0.0318	0.0473	0.0478	0.0445	0.0152	0.05
		psb28	0.147	0.1827	0.1536	0.1741	0.1617	0.1681	0.2084
		psbV	0.2302	0.2615	0.2715	0.2179	0.2149	0.2259	0.2665
		cpcG	0.1863	0.1579	0.1654	0.1936	0.2039	0.1757	0.2822
		psbY	0.0982	0.0955	0.1011	0.0956	0.1104	0.1243	0.1476
		cpcA	0.0818	0.0706	0.0869	0.082	0.0684	0.0753	0.0776
		cpcB	0.1066	0.0893	0.0902	0.087	0.0784	0.0943	0.107
		ycf65	0.1903	0.1638	0.1749	0.1482	0.142	0.1969	0.4632
		psbZ	0.29	0.3055	0.2869	0.2975	0.2706	0.2588	0.3866
		chlB	None	None	None	None	None	None	None

## Sheet: Supplementary table S8
	Supplementary table S8. Statistical comparisons of non-synonymous substitution (dN) values between Sporolithales and Rhodogorgonales using Wilcoxon rank sum tests.
	Statistical comparisons between species within a phylogenetic pattern	Comparison of dN values	Sporo-first categorized genes	Sporo-Rhodo-first categorized genes	Rhodo-first categorized genes
	Plastid genes	Sporolithon durum vs. Renouxia sp.	0.6991	0.9543	0.8729
		Sporolithon durum vs. Rhodogorgon sp.	0.6255	0.8441	0.9183
		Renouxia sp. vs. Rhodogorgon sp.	0.9907	0.9347	0.9807
	Mitochondrial genes	Sporolithon durum vs. Renouxia sp.	0.6889	1	-
		Sporolithon durum vs. Rhodogorgon sp.	0.6889	1	-
		Renouxia sp. vs. Rhodogorgon sp.	0.9362	1	-
	Statistical comparisons between phylogenetic patterns within a species	Comparison of dN values	Sporolithon durum	Renouxia sp.	Rhodogorgon sp.
	Plastid genes	Sporo-first vs. Sporo-Rhodo-first	0.07186	0.1397	0.1013
		Sporo-first vs. Rhodo-first	0.66	0.9842	0.9842
		Sporo-Rhodo-first vs. Rhodo-first	0.1938	0.1072	0.1097
	Mitochondrial genes	Sporo-first vs. Sporo-Rhodo-first	0.1556	0.3662	0.2453

## Sheet: Supplementary table S9
	Supplementary table S9. The reliable individual gene list for the intertwining phylogenentic tree method (all branches bootstrap supports ≥ 50% with all taxa).
	Organelle genomes	Genes
	Mitochondria	cox1
		nad1
		nad2
		nad4
		nad5
		rps3
	Plastid	acsF
		apcD
		apcF
		atpA
		atpF
		ccs1
		cemA
		chlB
		cpeB
		dfr
		dnaK
		fabH
		ftsH
		gltB
		ilvB
		infB
		infC
		moeB
		ntcA
		ORF360
		petA
		preA
		psaB
		rbcR
		rpl21
		rpl36
		rpl6
		rpl9
		rpoA
		rpoB
		rpoC2
		rps10
		rps1
		rps7
		rps8
		thiS
		trpA
		trxA
		ycf20
		ycf36
		ycf45
		ycf55
		ycf80
